# Supplementary material for: Risk Factors of Patient-Related Safety Events during Active Mobilization for Intubated Patients in Intensive Care Units—A Multi-Center Retrospective Observational Study
Source: J Clin Med. 2021 Jun 13;10(12):2607. doi: 10.3390/jcm10122607 (PMC8231849; doi:10.3390/jcm10122607)
Supplement: Supplementary file 1 [file jcm-10-02607-s001.zip]

Archive with 1 entries (1 files):
- jcm-1234625-proofed-supplementary.pdf
